# Supplementary material for: Multiparameter functional diversity of human C2H2 zinc finger proteins
Source: Genome Res. 2016 Dec;26(12):1742–52. doi: 10.1101/gr.209643.116 (PMC5131825; doi:10.1101/gr.209643.116)
Supplement: Supplemental Material [file supp_gr.209643.116_Supplemental_Table_S4.txt]

Supplemental Table S4 (related to Figure 1): Jaccard similarity matrix. Jaccard similarity matrix underlying the heatmap in Figure 1.
Label	YY1	CTCF	ZNF136	ZSCAN22	ZNF45	ZNF528	ZNF175	ZNF41	ZNF264	KLF14	ZNF33A	ZNF675	ZNF16	MZF1	ZNF454	KLF10	ZNF71	ZNF250	ZNF331	ZBTB12	ZSCAN31	ZNF322	ZNF684	ZBTB26	ZNF563	ZNF692	ZNF415	ZNF200	ZNF22	ZNF669	ZFP3	ZNF596	ZNF467	ZNF273	ZNF189	KLF15	ZNF816	ZNF770	ZNF121	ZSCAN16	ZNF574	ZNF35	EGR3	ZNF549	ZNF768	ZNF320	ZNF680	ZNF329	ZBTB18
YY1	1	0.164767512	0.014715998	0.180907129	0.001961891	0.08320274	0.001046224	0.011590988	0.109613461	0.262382407	0.025090183	4.9722E-05	0.017125969	0.091777617	0.030595688	0.041331105	0.209116153	0.000571839	0.019464667	0.039727296	0.186169824	0.062857771	0.000399274	0.311684493	0.013157015	0.028554267	0.008574053	0.037109688	0.002597678	0.009904452	0.010681777	0.032144887	0.15859447	0.013301525	0.103803758	0.224648824	0.036781271	0.047933952	0.043770153	0.005501785	0.198059349	0.100113026	0.179389865	0.038134108	0.018701632	0.034736319	0.019231563	0.034096293	0.040386814
CTCF	0.164767512	1	0.007462375	0.086086195	0.001686953	0.092945234	0.00010805	0.001583686	0.073586386	0.134543171	8.035E-05	5.0198E-05	0.024387411	0.075686057	0.030532494	0.011870431	0.125106941	0.00023436	0.025049567	0.035680614	0.106343065	0.071366296	0	0.117922607	0.014667426	0.017556848	0.007153715	0.009044379	0.017203169	0.011984744	0.014019083	0.027004016	0.107862482	0.010095091	0.10783986	0.101427263	0.044223878	0.058481211	0.05558716	0.031435111	0.154879113	0.143873326	0.111027183	0.047032943	0.021006622	0.033699608	0.000650679	0.031492099	0.035203281
ZNF136	0.014715998	0.007462375	1	0.012035883	0.016090207	0.039511616	0.000639386	0.005065024	0.02560238	6.2963E-05	0.011222845	0.005553762	0	0.002476525	0.027098768	9.2993E-05	0.015741406	0.025478598	0.034638851	0.002621576	0.021402072	0.000762615	0	0.004319333	0.000422778	0.006488795	0.000667599	0.009710475	0	0.01468273	2.5196E-05	0.016810622	0.004878862	0.004515457	0.000322819	0.01607438	0.034803856	0.000413257	0.000248846	0	0.016155457	4.2308E-05	2.1215E-05	0.07041941	0.000428584	0.038293005	0.035245964	0.010597281	9.0849E-05
ZSCAN22	0.180907129	0.086086195	0.012035883	1	0.023090298	0.104339632	0.00026104	0.005211365	0.092107992	0.176053142	0.003595724	0.026179577	0.019422479	0.086019129	0.061708534	0.039057342	0.171608114	0.001378227	0.038292254	0.039163816	0.130287903	0.059607016	0.002384501	0.197698126	0.017336422	0.030823776	0.00750251	0.044559485	0.00587366	0.022737665	0.019916628	0.029908077	0.106859168	0.010639101	0.130602813	0.187284987	0.055309695	0.042072287	0.04095118	0.026253647	0.227588579	0.128962769	0.112317841	0.070995638	0.029685716	0.050595687	0.028868711	0.085665386	0.053534355
ZNF45	0.001961891	0.001686953	0.016090207	0.023090298	1	0.028708353	0.000347712	0.009752906	0.020581339	0.01205001	0.045172719	0.011329305	0.011016438	0.023665092	0.018467617	0.001207987	0.012404976	0.000182702	0.009599922	0.002600506	0.005926358	0.017777024	0.004067584	0.005423327	0.00843623	0.001986419	0.005299735	0.002732446	0.010937765	0.025246436	0.002115991	0.010611735	0.016165205	0.003994534	0.018198663	0.019323024	0.026841111	0.00348519	0.006893807	0.006395214	0.023969171	0.029123559	0.002021369	0.021820783	0.006428213	0.00826683	0.019361992	0.01136196	0.012104336
ZNF528	0.08320274	0.092945234	0.039511616	0.104339632	0.028708353	1	0	0.010986215	0.069428202	0.087612538	0.020619435	0.000148368	0.008901741	0.074085861	0.058792097	0.014381006	0.1034348	0.015226222	0.035042826	0.03322938	0.090690179	0.052152352	0.002167706	0.07711504	0.011728552	0.016131547	0.006355347	0.015003223	0.014988527	0.031515744	0.018373101	0.023546682	0.0777371	0.00932774	0.108929883	0.083827695	0.07474824	0.035595205	0.031975074	0.034260313	0.155266905	0.134785473	0.061321998	0.086706982	0.02592483	0.048394732	0.043360786	0.067643162	0.030163092
ZNF175	0.001046224	0.00010805	0.000639386	0.00026104	0.000347712	0	1	0.017949488	0.000363748	0.000260207	0	0	7.793E-05	0	0.000116124	8.7735E-05	0.000672495	0	0	0.000646204	0.001014713	0.001377823	0	0.000154991	0	0.000493279	4.2264E-05	0.001289087	0.012571051	0.000336644	0.000162787	0.006075049	0	0.000485594	0.000525762	0	0.002392344	0.003795802	0.003630812	0	0	0	0	0.00062709	0	0.000167954	0.0003465	0	0
ZNF41	0.011590988	0.001583686	0.005065024	0.005211365	0.009752906	0.010986215	0.017949488	1	0.006078873	0.002480627	0.009195402	0	0.000516262	3.3475E-05	0.004414182	0.002265101	0.014237366	0	0	0	0.005895115	0.002239262	0.001046025	0.004708001	0.000421078	0.001296643	0.000434594	0.004103686	0	0.006985344	0	0.014076482	0.008726778	0.000787402	0.003102413	0.004982591	0.006063308	0.00114665	0.00077991	6.7706E-05	0.007923882	0.000227974	0.004378354	0.008286853	0.003895286	0.003896212	0.00462075	0	0.004017678
ZNF264	0.109613461	0.073586386	0.02560238	0.092107992	0.020581339	0.069428202	0.000363748	0.006078873	1	0.096595835	0.023045669	6.6317E-05	0.009486198	0.049675498	0.055371329	0.022488539	0.105415554	0.000271834	0.030021952	0.02958334	0.078442752	0.045166368	0.00035331	0.092445462	0.01706197	0.017335146	0.00825465	0.018272644	0.00989977	0.022012579	0.014450969	0.032620321	0.074451834	0.009712476	0.083221354	0.097745144	0.048478059	0.03353961	0.040845393	0.010099663	0.11403852	0.09151937	0.068118026	0.025673552	0.024745933	0.046479882	0.028554634	0.0639331	0.038716846
KLF14	0.262382407	0.134543171	6.2963E-05	0.176053142	0.01205001	0.087612538	0.000260207	0.002480627	0.096595835	1	6.0453E-05	0	0.016789293	0.064108219	0.046581495	0.0589119	0.173802947	0.000204801	0.027479403	0.040630216	0.149734348	0.064994279	0.00134822	0.226681608	0.016614088	0.03071803	0.008608321	0.033023256	0.013579766	0.016319741	0.01594424	0.027484565	0.160217699	0.011762971	0.122069039	0.345725892	0.050283476	0.046312518	0.052073007	0.003527918	0.176198086	0.106119083	0.2635792	0.053057664	0.025417959	0.052353056	0.022919798	0.055049412	0.050103154
ZNF33A	0.025090183	8.035E-05	0.011222845	0.003595724	0.045172719	0.020619435	0	0.009195402	0.023045669	6.0453E-05	1	0.001794341	0.007698229	0.001683202	0.018486976	0.002656674	0.019477474	0.004694836	0.009826469	0.001959248	0.00775588	0.000181243	0.000428592	0.006447393	0.007393025	0.000630252	0.000674172	0.002209219	0	0.011960432	0	0.00795929	0.001234101	0.005273149	0.017767096	0.012834367	0.01185225	6.1381E-05	0.000140517	2.1099E-05	0.015303318	0.012831843	0.001833896	0.02244865	0.000341592	0.006544636	0.008353222	0.009325085	0.003427735
ZNF675	4.9722E-05	5.0198E-05	0.005553762	0.026179577	0.011329305	0.000148368	0	0	6.6317E-05	0	0.001794341	1	0.000802425	0	0.000115427	4.9707E-05	0.000355096	0	6.7173E-05	0.000222333	0	0.000497884	0	5.0095E-05	0.000312386	0.000275984	0	0.001726605	0	0.003155788	0.000183195	0.000122797	4.9781E-05	0.002855783	0	5.0206E-05	0.003277877	0.000101652	0.00017343	0	5.6202E-05	7.1418E-05	0	0.004995592	4.9873E-05	0.029633986	7.8107E-05	0	0.000495638
ZNF16	0.017125969	0.024387411	0	0.019422479	0.011016438	0.008901741	7.793E-05	0.000516262	0.009486198	0.016789293	0.007698229	0.000802425	1	0.014642707	0.010382825	0.004435484	0.023825301	0	0.000886581	0.007804587	0.00220192	0.019420915	0	0.012998122	0.00416348	0.004263343	0.004873294	0.002180605	0.0225799	0.002570694	0.00887199	0.001176932	0.017754387	0.001421551	0.029322649	0.016210419	0.006210393	0.016751107	0.013810698	0.000418018	0.022441355	0.02828246	0.011644649	0.011880119	0.005913978	0.002303861	0.000974066	0.006272214	0.005573593
MZF1	0.091777617	0.075686057	0.002476525	0.086019129	0.023665092	0.074085861	0	3.3475E-05	0.049675498	0.064108219	0.001683202	0	0.014642707	1	0.043562012	0.00672779	0.086634033	7.4038E-05	0.025095704	0.029405591	0.060840418	0.042320047	0.003169572	0.058147725	0.013092767	0.011511845	0.006709363	0.013975698	0.013431579	0.020323988	0.01660548	0.01878658	0.057650813	0.006475739	0.078262893	0.06200488	0.040880941	0.024059331	0.037339588	0.017737105	0.119314702	0.081685797	0.04502153	0.05732593	0.021200117	0.032104368	0.025083357	0.040506958	0.033419296
ZNF454	0.030595688	0.030532494	0.027098768	0.061708534	0.018467617	0.058792097	0.000116124	0.004414182	0.055371329	0.046581495	0.018486976	0.000115427	0.010382825	0.043562012	1	0.010450009	0.07458194	0.013190395	0.032492829	0.024531886	0.053575195	0.02696439	0.001795237	0.048166882	0.014806854	0.012200763	0.004116243	0.014647917	0.007246739	0.033279303	0.013849253	0.022732988	0.039066857	0.009117792	0.064636609	0.050611327	0.052799681	0.021419521	0.0284617	0.011934773	0.083363677	0.066433979	0.029557125	0.058087345	0.02189696	0.035625928	0.020149342	0.05256283	0.036772543
KLF10	0.041331105	0.011870431	9.2993E-05	0.039057342	0.001207987	0.014381006	8.7735E-05	0.002265101	0.022488539	0.0589119	0.002656674	4.9707E-05	0.004435484	0.00672779	0.010450009	1	0.026423521	6.2342E-05	0.006324763	0.018289403	0.03130291	0.004771441	0.000852111	0.043907491	0.004823361	0.018243661	0.007679181	0.019857276	0.003318624	0.005907473	0.007146941	0.008197982	0.019409058	0.00528169	0.013814241	0.078764479	0.012705786	0.008447459	0.006261348	0.004023275	0.026464158	0.017775957	0.033070379	0.003231018	0.006265791	0.006287833	0.000312556	0.018715462	0.016417103
ZNF71	0.209116153	0.125106941	0.015741406	0.171608114	0.012404976	0.1034348	0.000672495	0.014237366	0.105415554	0.173802947	0.019477474	0.000355096	0.023825301	0.086634033	0.07458194	0.026423521	1	0.00954952	0.024123618	0.048013057	0.181297626	0.013142449	0.002923977	0.210142718	0.019912679	0.03094115	0.012043131	0.034504761	0.008149193	0.02493343	0.023932914	0.031879406	0.121082122	0.009445014	0.145755386	0.158411103	0.07324043	0.038878835	0.057451113	0.019634819	0.235233364	0.173385519	0.106320883	0.05428403	0.03943882	0.054784903	0.026058303	0.121133094	0.066112981
ZNF250	0.000571839	0.00023436	0.025478598	0.001378227	0.000182702	0.015226222	0	0	0.000271834	0.000204801	0.004694836	0	0	7.4038E-05	0.013190395	6.2342E-05	0.00954952	1	0	0.000232191	0.005147604	1.4819E-05	0.000981354	0.001026137	2.9905E-05	0.00010316	1.8325E-05	0.006585472	1.4686E-05	0.018013252	0	1.9003E-05	5.9529E-05	0.001641771	6.5901E-05	5.8597E-05	0.014395136	0.000377287	0.000396156	0	0.033390683	0.010936082	2.9295E-05	1.5665E-05	0.000117175	0	0.022599499	0.01290868	3.068E-05
ZNF331	0.019464667	0.025049567	0.034638851	0.038292254	0.009599922	0.035042826	0	0	0.030021952	0.027479403	0.009826469	6.7173E-05	0.000886581	0.025095704	0.032492829	0.006324763	0.024123618	0	1	0.013740734	0.030246626	0.020018009	0	0.028314876	0.013876751	0.010790128	0.002843192	0.014837398	0.000311999	0.025595156	0.00640322	0.00501979	0.023047768	0.000858025	0.033188768	0.030287335	0.034769625	0.01337841	0.011571422	0.006338011	0.046916979	0.041517236	0.020056377	0.031165912	0.011990802	0.023367128	0.021129777	0.021525873	0.018675097
ZBTB12	0.039727296	0.035680614	0.002621576	0.039163816	0.002600506	0.03322938	0.000646204	0	0.02958334	0.040630216	0.001959248	0.000222333	0.007804587	0.029405591	0.024531886	0.018289403	0.048013057	0.000232191	0.013740734	1	0.036619152	0.017521391	0	0.041824534	0.006707776	0.012457221	0.01759015	0.01111324	0.011025163	0.012708314	0.007623008	0.007638418	0.038297308	0.00266489	0.050981983	0.038759948	0.023979513	0.007454419	0.011397728	0.013092036	0.054395355	0.05041556	0.032043595	0.027789826	0.00933301	0.016594634	0.008863114	0.023003079	0.0218876
ZSCAN31	0.186169824	0.106343065	0.021402072	0.130287903	0.005926358	0.090690179	0.001014713	0.005895115	0.078442752	0.149734348	0.00775588	0	0.00220192	0.060840418	0.053575195	0.03130291	0.181297626	0.005147604	0.030246626	0.036619152	1	0.045190583	0.000876843	0.163698835	0.020470655	0.029270368	0.008358283	0.038072398	0.005457339	0.023597386	0.015853248	0.024803871	0.099026172	0.008434864	0.096677848	0.139373578	0.05234484	0.035648108	0.04371759	0.016085863	0.171910578	0.119522732	0.088284226	0.064200501	0.032793678	0.04468323	0.024267445	0.096357669	0.055791431
ZNF322	0.062857771	0.071366296	0.000762615	0.059607016	0.017777024	0.052152352	0.001377823	0.002239262	0.045166368	0.064994279	0.000181243	0.000497884	0.019420915	0.042320047	0.02696439	0.004771441	0.013142449	1.4819E-05	0.020018009	0.017521391	0.045190583	1	0.000422677	0.043640066	0.011377909	0.00965664	0.002512484	0.004922518	0.02246894	0.005270716	0.015390591	0.015966845	0.075372593	0.006519162	0.090671912	0.060145847	0.030065166	0.06262054	0.052339173	0.035817728	0.093822711	0.090944943	0.066934552	0.040622281	0.017459429	0.022647192	0.000589855	0.026824046	0.022215185
ZNF684	0.000399274	0	0	0.002384501	0.004067584	0.002167706	0	0.001046025	0.00035331	0.00134822	0.000428592	0	0	0.003169572	0.001795237	0.000852111	0.002923977	0.000981354	0	0	0.000876843	0.000422677	1	0	0.000222883	0	0.001815211	0.006888763	0.000456152	0	0	0.00544969	0.00048442	0.001984783	0	0	0.000741107	0.001064736	0	0.000502218	0.001495141	0.003022147	0.000828352	0.001690776	0.002306649	0.00117891	0.00021708	0.004114781	0.000685166
ZBTB26	0.311684493	0.117922607	0.004319333	0.197698126	0.005423327	0.07711504	0.000154991	0.004708001	0.092445462	0.226681608	0.006447393	5.0095E-05	0.012998122	0.058147725	0.048166882	0.043907491	0.210142718	0.001026137	0.028314876	0.041824534	0.163698835	0.043640066	0	1	0.018620935	0.040898249	0.011590629	0.034162567	0.002472342	0.013230684	0.012262658	0.029920246	0.118405797	0.010252655	0.096909289	0.215841704	0.048505148	0.027465699	0.033448203	0.001645492	0.17484534	0.100749847	0.138992519	0.025918635	0.022330415	0.047107044	0.017171392	0.096922809	0.050617284
ZNF563	0.013157015	0.014667426	0.000422778	0.017336422	0.00843623	0.011728552	0	0.000421078	0.01706197	0.016614088	0.007393025	0.000312386	0.00416348	0.013092767	0.014806854	0.004823361	0.019912679	2.9905E-05	0.013876751	0.006707776	0.020470655	0.011377909	0.000222883	0.018620935	1	0.004421984	0.002544098	0.007799514	0.005357271	0.008858823	0.003913245	0.003872752	0.013501544	0.003565698	0.01520039	0.015119488	0.01254598	0.006090143	0.005845942	0.003963415	0.020970533	0.01616018	0.015079179	0.003873673	0.008035251	0.010558423	0.00991825	0.014860619	0.012886767
ZNF692	0.028554267	0.017556848	0.006488795	0.030823776	0.001986419	0.016131547	0.000493279	0.001296643	0.017335146	0.03071803	0.000630252	0.000275984	0.004263343	0.011511845	0.012200763	0.018243661	0.03094115	0.00010316	0.010790128	0.012457221	0.029270368	0.00965664	0	0.040898249	0.004421984	1	0.007684426	0.012785664	0.001624096	0.00579813	0.004877704	0.007993076	0.021382983	0.004627109	0.022146059	0.032360005	0.013060761	0.003139284	0.010487216	0.001946181	0.025899922	0.01773395	0.019282124	0.009470375	0.011078191	0.013768143	0.004008239	0.024597116	0.013726714
ZNF415	0.008574053	0.007153715	0.000667599	0.00750251	0.005299735	0.006355347	4.2264E-05	0.000434594	0.00825465	0.008608321	0.000674172	0	0.004873294	0.006709363	0.004116243	0.007679181	0.012043131	1.8325E-05	0.002843192	0.01759015	0.008358283	0.002512484	0.001815211	0.011590629	0.002544098	0.007684426	1	0.007693594	0.007564569	0.004726161	0.000848536	0.002365814	0.006593085	0.001402525	0.006565929	0.006882887	0.005161407	0.004101879	0.004298474	0.002178156	0.015426553	0.006698277	0.004038219	0.004652444	0.003278305	0.0032209	0.003222191	0.003749113	0.012306178
ZNF200	0.037109688	0.009044379	0.009710475	0.044559485	0.002732446	0.015003223	0.001289087	0.004103686	0.018272644	0.033023256	0.002209219	0.001726605	0.002180605	0.013975698	0.014647917	0.019857276	0.034504761	0.006585472	0.014837398	0.01111324	0.038072398	0.004922518	0.006888763	0.034162567	0.007799514	0.012785664	0.007693594	1	0.002421438	0.011627907	0.003006012	0.005605033	0.012026216	0.012857143	0.017040912	0.021546617	0.018192918	0.006135353	0.009844663	0.000429229	0.086400686	0.025352779	0.010962491	0.006082141	0.008780488	0.012879697	0.010982531	0.02909699	0.015401302
ZNF22	0.002597678	0.017203169	0	0.00587366	0.010937765	0.014988527	0.012571051	0	0.00989977	0.013579766	0	0	0.0225799	0.013431579	0.007246739	0.003318624	0.008149193	1.4686E-05	0.000311999	0.011025163	0.005457339	0.02246894	0.000456152	0.002472342	0.005357271	0.001624096	0.007564569	0.002421438	1	0.004810868	0	0.014352047	0.011386272	0	0.016764732	0.007441935	0.007771124	0.043889482	0.052955834	0.027427217	0.016729635	0.029146321	0.010747084	0.00011044	0.005557152	0.006066748	0.000905172	0.00471213	0.00351793
ZNF669	0.009904452	0.011984744	0.01468273	0.022737665	0.025246436	0.031515744	0.000336644	0.006985344	0.022012579	0.016319741	0.011960432	0.003155788	0.002570694	0.020323988	0.033279303	0.005907473	0.02493343	0.018013252	0.025595156	0.012708314	0.023597386	0.005270716	0	0.013230684	0.008858823	0.00579813	0.004726161	0.011627907	0.004810868	1	0.007438681	0.008975101	0.01421142	0.006979386	0.021631407	0.014881206	0.034809057	0.009259687	0.010471204	0.007337153	0.032844575	0.027867095	0.008846832	0.023091343	0.010786711	0.010045662	0.020123038	0.019072018	0.011021746
ZFP3	0.010681777	0.014019083	2.5196E-05	0.019916628	0.002115991	0.018373101	0.000162787	0	0.014450969	0.01594424	0	0.000183195	0.00887199	0.01660548	0.013849253	0.007146941	0.023932914	0	0.00640322	0.007623008	0.015853248	0.015390591	0	0.012262658	0.003913245	0.004877704	0.000848536	0.003006012	0	0.007438681	1	0.004569966	0.015104757	0.004150682	0.019142053	0.014949361	0.012169151	0.004151287	0.003450085	0.002638613	0.026888058	0.024582987	0.008673052	0.010765475	0.005542908	0.002936596	0.003703704	0.016086843	0.010884009
ZNF596	0.032144887	0.027004016	0.016810622	0.029908077	0.010611735	0.023546682	0.006075049	0.014076482	0.032620321	0.027484565	0.00795929	0.000122797	0.001176932	0.01878658	0.022732988	0.008197982	0.031879406	1.9003E-05	0.00501979	0.007638418	0.024803871	0.015966845	0.00544969	0.029920246	0.003872752	0.007993076	0.002365814	0.005605033	0.014352047	0.008975101	0.004569966	1	0.024271768	0.005577689	0.033965212	0.028905321	0.020358754	0.024029848	0.022007991	0.017926166	0.034309548	0.031623602	0.016122699	0.018183974	0.005483919	0.009976315	9.2064E-05	0.017971803	0.015109679
ZNF467	0.15859447	0.107862482	0.004878862	0.106859168	0.016165205	0.0777371	0	0.008726778	0.074451834	0.160217699	0.001234101	4.9781E-05	0.017754387	0.057650813	0.039066857	0.019409058	0.121082122	5.9529E-05	0.023047768	0.038297308	0.099026172	0.075372593	0.00048442	0.118405797	0.013501544	0.021382983	0.006593085	0.012026216	0.011386272	0.01421142	0.015104757	0.024271768	1	0.009353043	0.118968305	0.155183288	0.045719741	0.056885792	0.03499561	0.036185102	0.139209196	0.118543675	0.157852428	0.049626584	0.021762861	0.035193004	0.004770642	0.03874092	0.035710774
ZNF273	0.013301525	0.010095091	0.004515457	0.010639101	0.003994534	0.00932774	0.000485594	0.000787402	0.009712476	0.011762971	0.005273149	0.002855783	0.001421551	0.006475739	0.009117792	0.00528169	0.009445014	0.001641771	0.000858025	0.00266489	0.008434864	0.006519162	0.001984783	0.010252655	0.003565698	0.004627109	0.001402525	0.012857143	0	0.006979386	0.004150682	0.005577689	0.009353043	1	0.004561251	0.005388761	0.008492569	0.003858321	0.005323063	0.00218193	0.010322028	0.005485958	0.010354577	0.009900051	0.00433213	0.007618315	0.028715683	0.012474318	0.007830854
ZNF189	0.103803758	0.10783986	0.000322819	0.130602813	0.018198663	0.108929883	0.000525762	0.003102413	0.083221354	0.122069039	0.017767096	0	0.029322649	0.078262893	0.064636609	0.013814241	0.145755386	6.5901E-05	0.033188768	0.050981983	0.096677848	0.090671912	0	0.096909289	0.01520039	0.022146059	0.006565929	0.017040912	0.016764732	0.021631407	0.019142053	0.033965212	0.118968305	0.004561251	1	0.115929275	0.065040844	0.059310981	0.068901545	0.035835519	0.178807234	0.162871207	0.09667471	0.050397417	0.029912729	0.044358534	0.027570513	0.067822946	0.050883894
KLF15	0.224648824	0.101427263	0.01607438	0.187284987	0.019323024	0.083827695	0	0.004982591	0.097745144	0.345725892	0.012834367	5.0206E-05	0.016210419	0.06200488	0.050611327	0.078764479	0.158411103	5.8597E-05	0.030287335	0.038759948	0.139373578	0.060145847	0	0.215841704	0.015119488	0.032360005	0.006882887	0.021546617	0.007441935	0.014881206	0.014949361	0.028905321	0.155183288	0.005388761	0.115929275	1	0.05088706	0.044924935	0.047174036	0.014079668	0.16582621	0.099913148	0.21473029	0.054696054	0.02586349	0.049317618	0.002957101	0.065598655	0.05338134
ZNF816	0.036781271	0.044223878	0.034803856	0.055309695	0.026841111	0.07474824	0.002392344	0.006063308	0.048478059	0.050283476	0.01185225	0.003277877	0.006210393	0.040880941	0.052799681	0.012705786	0.07324043	0.014395136	0.034769625	0.023979513	0.05234484	0.030065166	0.000741107	0.048505148	0.01254598	0.013060761	0.005161407	0.018192918	0.007771124	0.034809057	0.012169151	0.020358754	0.045719741	0.008492569	0.065040844	0.05088706	1	0.020386708	0.022287225	0.01502187	0.088523293	0.080068371	0.032795958	0.058886031	0.020148338	0.034562698	0.028907505	0.049724949	0.030116329
ZNF770	0.047933952	0.058481211	0.000413257	0.042072287	0.00348519	0.035595205	0.003795802	0.00114665	0.03353961	0.046312518	6.1381E-05	0.000101652	0.016751107	0.024059331	0.021419521	0.008447459	0.038878835	0.000377287	0.01337841	0.007454419	0.035648108	0.06262054	0.001064736	0.027465699	0.006090143	0.003139284	0.004101879	0.006135353	0.043889482	0.009259687	0.004151287	0.024029848	0.056885792	0.003858321	0.059310981	0.044924935	0.020386708	1	0.124756673	0.042156297	0.066112695	0.077318699	0.046852792	0.030103935	0.014199432	0.018035651	0.001323994	0.018906564	0.008806171
ZNF121	0.043770153	0.05558716	0.000248846	0.04095118	0.006893807	0.031975074	0.003630812	0.00077991	0.040845393	0.052073007	0.000140517	0.00017343	0.013810698	0.037339588	0.0284617	0.006261348	0.057451113	0.000396156	0.011571422	0.011397728	0.04371759	0.052339173	0	0.033448203	0.005845942	0.010487216	0.004298474	0.009844663	0.052955834	0.010471204	0.003450085	0.022007991	0.03499561	0.005323063	0.068901545	0.047174036	0.022287225	0.124756673	1	0.022902589	0.07611378	0.077559845	0.047439932	0.004723959	0.019195166	0.016848376	0.011967745	0.025625193	0.018640791
ZSCAN16	0.005501785	0.031435111	0	0.026253647	0.006395214	0.034260313	0	6.7706E-05	0.010099663	0.003527918	2.1099E-05	0	0.000418018	0.017737105	0.011934773	0.004023275	0.019634819	0	0.006338011	0.013092036	0.016085863	0.035817728	0.000502218	0.001645492	0.003963415	0.001946181	0.002178156	0.000429229	0.027427217	0.007337153	0.002638613	0.017926166	0.036185102	0.00218193	0.035835519	0.014079668	0.01502187	0.042156297	0.022902589	1	0.053379381	0.047324688	0.005500305	0.019356125	0.004824433	0.003329562	0	0.007312824	0.007643903
ZNF574	0.198059349	0.154879113	0.016155457	0.227588579	0.023969171	0.155266905	0	0.007923882	0.11403852	0.176198086	0.015303318	5.6202E-05	0.022441355	0.119314702	0.083363677	0.026464158	0.235233364	0.033390683	0.046916979	0.054395355	0.171910578	0.093822711	0.001495141	0.17484534	0.020970533	0.025899922	0.015426553	0.086400686	0.016729635	0.032844575	0.026888058	0.034309548	0.139209196	0.010322028	0.178807234	0.16582621	0.088523293	0.066112695	0.07611378	0.053379381	1	0.301577212	0.113185768	0.105807275	0.038274933	0.054564138	0.03942289	0.116183012	0.060772872
ZNF35	0.100113026	0.143873326	4.2308E-05	0.128962769	0.029123559	0.134785473	0	0.000227974	0.09151937	0.106119083	0.012831843	7.1418E-05	0.02828246	0.081685797	0.066433979	0.017775957	0.173385519	0.010936082	0.041517236	0.05041556	0.119522732	0.090944943	0.003022147	0.100749847	0.01616018	0.01773395	0.006698277	0.025352779	0.029146321	0.027867095	0.024582987	0.031623602	0.118543675	0.005485958	0.162871207	0.099913148	0.080068371	0.077318699	0.077559845	0.047324688	0.301577212	1	0.088017096	0.097036812	0.027171654	0.039578172	0.032335627	0.084454901	0.046145533
EGR3	0.179389865	0.111027183	2.1215E-05	0.112317841	0.002021369	0.061321998	0	0.004378354	0.068118026	0.2635792	0.001833896	0	0.011644649	0.04502153	0.029557125	0.033070379	0.106320883	2.9295E-05	0.020056377	0.032043595	0.088284226	0.066934552	0.000828352	0.138992519	0.015079179	0.019282124	0.004038219	0.010962491	0.010747084	0.008846832	0.008673052	0.016122699	0.157852428	0.010354577	0.09667471	0.21473029	0.032795958	0.046852792	0.047439932	0.005500305	0.113185768	0.088017096	1	0.037167535	0.017926962	0.033898932	0.017695448	0.029334726	0.033405397
ZNF549	0.038134108	0.047032943	0.07041941	0.070995638	0.021820783	0.086706982	0.00062709	0.008286853	0.025673552	0.053057664	0.02244865	0.004995592	0.011880119	0.05732593	0.058087345	0.003231018	0.05428403	1.5665E-05	0.031165912	0.027789826	0.064200501	0.040622281	0.001690776	0.025918635	0.003873673	0.009470375	0.004652444	0.006082141	0.00011044	0.023091343	0.010765475	0.018183974	0.049626584	0.009900051	0.050397417	0.054696054	0.058886031	0.030103935	0.004723959	0.019356125	0.105807275	0.097036812	0.037167535	1	0.000722892	0.048938636	0.033220431	0.047823868	0.014325472
ZNF768	0.018701632	0.021006622	0.000428584	0.029685716	0.006428213	0.02592483	0	0.003895286	0.024745933	0.025417959	0.000341592	4.9873E-05	0.005913978	0.021200117	0.02189696	0.006265791	0.03943882	0.000117175	0.011990802	0.00933301	0.032793678	0.017459429	0.002306649	0.022330415	0.008035251	0.011078191	0.003278305	0.008780488	0.005557152	0.010786711	0.005542908	0.005483919	0.021762861	0.00433213	0.029912729	0.02586349	0.020148338	0.014199432	0.019195166	0.004824433	0.038274933	0.027171654	0.017926962	0.000722892	1	0.01274986	0.000226466	0.027891011	0.021080231
ZNF320	0.034736319	0.033699608	0.038293005	0.050595687	0.00826683	0.048394732	0.000167954	0.003896212	0.046479882	0.052353056	0.006544636	0.029633986	0.002303861	0.032104368	0.035625928	0.006287833	0.054784903	0	0.023367128	0.016594634	0.04468323	0.022647192	0.00117891	0.047107044	0.010558423	0.013768143	0.0032209	0.012879697	0.006066748	0.010045662	0.002936596	0.009976315	0.035193004	0.007618315	0.044358534	0.049317618	0.034562698	0.018035651	0.016848376	0.003329562	0.054564138	0.039578172	0.033898932	0.048938636	0.01274986	1	0.022857964	0.03190474	0.024048861
ZNF680	0.019231563	0.000650679	0.035245964	0.028868711	0.019361992	0.043360786	0.0003465	0.00462075	0.028554634	0.022919798	0.008353222	7.8107E-05	0.000974066	0.025083357	0.020149342	0.000312556	0.026058303	0.022599499	0.021129777	0.008863114	0.024267445	0.000589855	0.00021708	0.017171392	0.00991825	0.004008239	0.003222191	0.010982531	0.000905172	0.020123038	0.003703704	9.2064E-05	0.004770642	0.028715683	0.027570513	0.002957101	0.028907505	0.001323994	0.011967745	0	0.03942289	0.032335627	0.017695448	0.033220431	0.000226466	0.022857964	1	0.017851534	0.005777511
ZNF329	0.034096293	0.031492099	0.010597281	0.085665386	0.01136196	0.067643162	0	0	0.0639331	0.055049412	0.009325085	0	0.006272214	0.040506958	0.05256283	0.018715462	0.121133094	0.01290868	0.021525873	0.023003079	0.096357669	0.026824046	0.004114781	0.096922809	0.014860619	0.024597116	0.003749113	0.02909699	0.00471213	0.019072018	0.016086843	0.017971803	0.03874092	0.012474318	0.067822946	0.065598655	0.049724949	0.018906564	0.025625193	0.007312824	0.116183012	0.084454901	0.029334726	0.047823868	0.027891011	0.03190474	0.017851534	1	0.046730405
ZBTB18	0.040386814	0.035203281	9.0849E-05	0.053534355	0.012104336	0.030163092	0	0.004017678	0.038716846	0.050103154	0.003427735	0.000495638	0.005573593	0.033419296	0.036772543	0.016417103	0.066112981	3.068E-05	0.018675097	0.0218876	0.055791431	0.022215185	0.000685166	0.050617284	0.012886767	0.013726714	0.012306178	0.015401302	0.00351793	0.011021746	0.010884009	0.015109679	0.035710774	0.007830854	0.050883894	0.05338134	0.030116329	0.008806171	0.018640791	0.007643903	0.060772872	0.046145533	0.033405397	0.014325472	0.021080231	0.024048861	0.005777511	0.046730405	1
ZNF324	0.134976639	0.089665177	0.013982065	0.152571243	0.027737924	0.160432819	0.001065719	0.010943205	0.103493614	0.124472816	0.020551836	0	0.017651713	0.09545107	0.087752568	0.013199864	0.14159738	0.015830277	0.059365502	0.047198578	0.115635889	0.066029047	0.003848706	0.118684472	0.024269311	0.024566995	0.014125048	0.02644092	0.011774657	0.041646076	0.024574992	0.030965904	0.100579451	0.006759107	0.143858647	0.124910231	0.092835074	0.047118796	0.044369375	0.031196729	0.249090745	0.208215846	0.074529352	0.083133168	0.031854261	0.066910042	0.048572168	0.100823748	0.049841848
ZNF30	0.042954777	0.041196449	0.012642465	0.096640026	0.026755853	0.093025074	0.000877578	0.007152436	0.067538287	0.064122954	0.009244489	9.9955E-05	0.010515683	0.06404734	0.071530901	0.018467534	0.118179798	0.00960474	0.039677105	0.030791028	0.08355897	0.04282182	0.005116279	0.072790896	0.015062383	0.019117647	0.010857968	0.024173978	0.008586755	0.037963324	0.016829481	0.021434981	0.051266599	0.009966007	0.111073333	0.074440837	0.073570001	0.02845404	0.040462057	0.020089528	0.160804302	0.130334688	0.038062203	0.056493609	0.030555792	0.035620053	0.028957173	0.075259719	0.052766315
ZNF224	0.006073135	0.010004216	0.013130601	0.019426834	0.022473781	0.027488303	0	0.000602504	0.018128391	0.011515543	0.009101608	0	0.001806685	0.019293485	0.025528294	0.005061648	0.025753631	0	0.013299087	0.009982438	0.015777562	0.010762758	0.001204819	0.010116317	0.009564578	0.004705176	0.000243191	0.007271242	0.003873803	0.014971928	0.005277864	0.008675432	0.010399065	0.002930598	0.020665259	0.013190827	0.025771485	0.005311828	0.007715057	0.006131287	0.021332751	0.023310704	0.007535397	0.015663346	0.001571204	0.016513548	0.00657695	0.020721988	0.01921911
ZNF490	3.2184E-05	1.6087E-05	0.100877414	0	9.2664E-05	0	0	0	6.3418E-05	0	0	0	0	0	0	0	3.0054E-05	0.004921016	0	0	0	3.7956E-05	0	3.002E-05	0	0	0	0.005375696	1.2017E-05	0.000429566	0	0	0	3.0346E-05	0	0.009793093	0	0	0	0	0	0	0	0	0	0	0	0	3.1089E-05
ZFP82	0.00901354	0.00764375	0.010699165	0.012954632	0.014691341	0.018796183	0.00060006	0.006742179	0.011377011	0.008048099	0.005518939	0.001847217	0.00212565	0.010362334	0.00800128	0.005210769	0.014696059	0.008041356	0.015267176	0.003087015	0.012587579	0.002089253	0.004285319	0.006481097	0.004763565	0.00430086	0.003663004	0.010131407	0.003059997	0.017873262	0.005019072	0.004567117	0.007797732	0.002048481	0.008777904	0.009351508	0.018793534	0.00639341	0.003380953	0.001151008	0.018536585	0.011817021	0.002793034	0.010920714	0.004317897	0.006361576	0.01084059	0.014410673	0.00690041
ZNF85	0.021430919	0.030920335	0.009354875	0.048155639	0.009129893	0.02949689	0	0.004030446	0.030837356	0.034907655	0.000740015	0.000452375	0.006414089	0.030791523	0.026424964	0.006150732	0.062281414	0.006441568	0.016077647	0.019367604	0.048388883	0.020354448	0.000931099	0.039977432	0.008527648	0.012615643	0.004898119	0.029530511	0.004216824	0.017893846	0.012020003	0.010614442	0.022094548	0.007885658	0.042130709	0.032298831	0.027568651	0.015106574	0.013182802	0.011282826	0.062084668	0.05525469	0.020886392	0.025849587	0.021038694	0.01587881	0.000845717	0.044536941	0.02631468
ZNF513	0.004086911	0.005000744	0	0.004376276	0.000487092	0.002382873	0.001816419	0.000324289	0	0.003632085	0	0	0.000686342	0.000238322	5.183E-05	0.004066878	0.002285548	0	0	0.000104439	0.001507761	0.00286903	0.003451302	0.000433557	0	0	0.000597907	0	0.001682825	0	0.002035623	0.000788333	0.000771312	0	0.000151679	0.002157977	0.000103778	0.001049536	0.003091834	0	0	0	0.002093238	0.000712251	0.002020474	0.000147885	0.001214434	0.002590024	0
ZNF586	7.2569E-05	0.000145412	0.00327044	0	0.011529012	0.017834178	0	0.000394945	0.000151504	0	0.005988024	0.627023223	0.000340948	0	0.005245453	0	0	0	0	0	0.000159008	0	0	0	0	0	0	0	0	0.007897023	0	7.9656E-05	0.000562035	0.000551116	0	0	0.002755113	0	0.000121315	0	0.000134102	0	0	0.00817122	0	0.011288281	0.009815802	7.3378E-05	0
ZNF257	0.035504762	0.0249691	0.000955262	0.039734275	0.002937189	0.022347716	0	3.3197E-05	0.021114122	0.033089618	0.005775412	0.000495442	0.007766189	0.020490827	0.022363938	0.012268663	0.045074795	0.000837274	0.009060664	0.01584888	0.031798525	0.019077325	0	0.03464844	0.00524489	0.008258601	0.006762717	0.01458628	0.006603934	0.008751609	0.0084375	0.011543964	0.030068091	0.005301915	0.033601615	0.03427775	0.020823424	0.010784139	0.018370716	0.005551277	0.045042918	0.03371302	0.025191971	0.008940726	0.013518285	0.015854602	0.003626182	0.025414019	0.019001067
ZNF350	0.050548905	0.024828682	0.025731464	0.075900204	0.015554919	0.041141137	6.1259E-05	0.000587947	0.035049288	0.049727471	0.009232675	0.000284884	0.004417449	0.041380251	0.036554125	0.024171332	0.052444222	0.000164231	0.021815962	0.021720845	0.041391828	0.018633367	0.001225584	0.050696792	0.012342293	0.017503738	0.004255319	0.024959946	0.005200235	0.022156417	0.009802877	0.013851381	0.029595318	0.002066116	0.043619899	0.06192023	0.03297546	0.011965309	0.014632142	0.007300212	0.07394796	0.046927848	0.024159495	0.042854917	0.015808383	0.021902487	0.018530914	0.037151575	0.02785207
ZNF34	0.015561937	0.016947845	0.019494279	0.040329973	0.028060046	0.03811182	0	0.005087505	0.029655567	0.024965084	0.009068537	5.3611E-05	0.004380628	0.031077251	0.041342786	0.011396011	0.049431902	0.001578287	0.022768934	0.012297602	0.023103303	0.016890565	0.001873199	0.024141008	0.011184342	0.011183597	0.004906771	0.019451492	0.003699567	0.029475071	0.010511453	0.013778277	0.0191802	0.007675775	0.042690903	0.025988675	0.025802639	0.011628433	0.013871752	0.012661826	0.044966858	0.055267593	0.013383851	0.013352823	0.015151515	0.010829504	0.011446221	0.040380528	0.027678281
SP4	0.21710552	0.080829149	9.0143E-05	0.194199833	0.014929307	0.07102991	0	0.001148106	0.091249977	0.39589386	2.0318E-05	0	0.015048099	0.057288879	0.049148134	0.067565355	0.133041697	2.9298E-05	0.027929914	0.037138901	0.131016127	0.0526243	0	0.23937345	0.016142433	0.036419626	0.008373142	0.029277846	0.004726157	0.015163823	0.007795857	0.028091751	0.167013241	0.002194185	0.105135993	0.452865457	0.047185179	0.039960461	0.040082952	0.007225494	0.152448308	0.093616694	0.223144488	0.045804166	0.024752224	0.048222493	0.012488158	0.070259921	0.052732721
ZNF582	0.006589503	0.003609587	0.003674287	0.002610398	0.003228463	0.003173977	0.000648853	0.004066601	0.00148245	0.003949874	2.1535E-05	0.000301132	0.000118455	0.002913068	0.00074611	0.000473784	0.00291216	1.4687E-05	0.004950299	0.003414778	0.005936675	0.002186965	0.002364905	0.004174256	0.002587545	0.003205128	0.001071811	0.006256801	0.001997569	0.00056338	0.000805283	0	0.0047456	0.000140607	0.00199821	0.005351522	0.004759361	0.000591405	0.000759831	0.003121191	0.003531073	0.000874414	0.00087392	0.000516462	0.000127714	0.000469557	0.004992042	0.003273841	0.000266193
ZNF37A	0.010734668	0.008928571	0.012541703	0.007381336	0.00955303	0.01122109	0.004758589	0.000930465	0.010311202	0.008313827	0.010545621	0.000735402	0.000187263	0.008128357	0.012285426	0.00531511	0.014748156	0.010649426	0.004807216	0.006022236	0.009511158	0.002684861	0	0.011075588	0.004215224	0.003615184	0.002708559	0.005279366	0.000529861	0.011916655	0.001247531	0.006803823	0.004931748	0.005925926	0.007159247	0.006627972	0.007704814	0.001885034	0.005775721	6.3648E-05	0.007069476	0.005782632	0.006170483	0.006949197	0.00449925	0.005445384	0.00840904	0.009773756	0.007742461
ZNF419	0.002574149	0.001269036	0.007960938	0.000890784	0.019648636	0.005180602	0.001047559	0.000121788	0.004115963	0.001507917	0.009187799	0.002182673	0.003618818	0.001152221	0.002839757	0.000495745	0.001619579	0.003636863	0.005000926	0.002405292	0.0015315	0.001116743	0.001670565	0.000147925	0.001014199	0.000376364	0.000343407	0.004054054	0.001059795	0.017384106	0.004214232	0.005223476	0.001509171	0.000506971	0.004785779	4.3064E-05	0.009676105	0	0	0	0.001127577	0.005079672	0.000771265	0.006089439	0.001253427	0.002517717	0.002871342	0.004081633	0.003719599
ZFP64	0.191914166	0.095491967	0.010429659	0.143534474	0.021908005	0.09536973	0.000341413	0.003017269	0.086556384	0.165679368	0.000180835	0	0.019850127	0.074190399	0.053282248	0.020681372	0.193193881	0.000149335	0.030159802	0.047235924	0.141354701	0.076125226	0.000784859	0.191019181	0.016547354	0.026930325	0.011401943	0.02581707	0.011763564	0.019205478	0.020014336	0.022239915	0.13045438	0.011491671	0.147050446	0.151863011	0.057140905	0.050206771	0.056087717	0.039245125	0.184965247	0.161296813	0.116133429	0.066742629	0.026294095	0.045805418	0.015100116	0.078764019	0.050351159
ZNF778	0.047027768	0.058048872	0	0.114339539	0.018242703	0.101488782	0.000824597	0.007947262	0.069313265	0.069412244	0.012879326	0.000152424	0.016157737	0.082635022	0.061902203	0.009958028	0.128801176	0	0.035892213	0.040985993	0.094031627	0.062712994	0.000757658	0.084867523	0.007054797	0.020778748	0.01049946	0.020243911	0.006973853	0.028612208	0.023767866	0.024090735	0.071750798	0.007612267	0.124924441	0.086649809	0.057296796	0.03768218	0.04756357	0.035713651	0.190169581	0.190076083	0.045270077	0.057531186	0.029592697	0.039220152	0.02310638	0.075938567	0.054003833
ZNF774	0.01039031	0.008860258	0	0.009320695	0.003066108	0.004449388	0.001207313	0.003858791	0.009097238	0.005527305	0.000869284	0.00034979	0	0.002442529	0.003853565	0.002800493	0.00993624	1.6051E-05	0.005293181	0.000452284	0.002182023	0.006392827	0.002123142	0.007716296	0.002786624	0.002630195	0.001328904	0.001820546	0.001260567	0.002216593	0.002096436	0.004145555	0.008049624	0	0.008311719	0.004176972	0.004465551	0.004344362	0.004636591	0.000994562	0.006574175	0.00200212	0.007924754	0.000591191	0.007224312	0.000275274	7.6034E-05	0.004985816	0.001649077
ZNF140	0.023478922	0.023706036	0.017924287	0.031415516	0.017387428	0.03541885	0	0.000143184	0.026325625	0.032446234	0.000153233	0.000176129	0.000141918	0.025090173	0.023732354	0.009810771	0.037130505	2.9937E-05	0.013343748	0.011863088	0.017009639	0.018462952	0.000961267	0.025907486	0.006752463	0.008878719	0.00271421	0.00673259	0.008158877	0.014902891	0.006610285	0.008732503	0.025784149	0.004871903	0.03429798	0.031841122	0.024621718	0.015630984	0.012896183	0.012433349	0.038141901	0.031838334	0.02199945	0.001274263	0.009201681	0.02022252	0.016896598	0.016193693	0.011892283
ZFP28	7.4477E-05	7.5369E-05	0.006145132	0.009462691	0.012621252	0.013067479	0.000371195	0	8.3563E-05	0.000112007	0.004723078	0	0	0.009529397	0.011798777	0.000691922	8.2386E-05	0	0.008996042	0.002398261	0.001118568	0.006848024	0.000519886	0.000163119	0.000229148	0	0.001214698	9.4787E-05	0.005503979	0.005589368	0	0.000859291	0.007193833	0.000519211	0.010736878	8.2495E-05	0.003710213	9.5052E-05	0	6.451E-06	0.011290983	0.01239245	0.000557375	0.013997373	0	0.000123824	0.000510725	0.003018542	0.005131845
ZNF214	0.00562489	0.007744151	0.001806685	0.006908185	0.006926121	0.002540005	0	0.002413002	0.005109526	0.008076504	0.000951106	0	0.000711346	0.008758636	0.00539414	0.004628083	0.009815586	0	0.0005978	0.00470852	0.00553013	0.005807232	0.002401626	0	0.000124401	0	0.000998203	0.002162375	0.00427134	0.005833848	0	0.001219141	0.007031433	0	0.003863923	0.007702672	0.004985526	0.001660581	0.00437417	0.004461925	0.00981064	0.009347118	0.006647383	0.000663536	0.005714014	0.001188354	0.0041841	0.003514613	0.005446474
ZNF595	0.032295501	0.031443763	0.0095085	0.040954246	0.012493375	0.036471229	0	0.002855783	0.022922197	0.031531983	0.001963259	0.002708192	0.009708738	0.026678806	0.025735638	0.005794026	0.033309041	0.001907058	0.02114406	0.014363062	0.036192289	0.016929562	0.000719011	0.030697835	0.010804387	0.010467238	0.00707635	0.008804428	0.006380915	0.021007177	0.003217212	0.00375	0.02564291	0.00760152	0.034838741	0.029610049	0.025379962	0.016138626	0.019029745	0.006866302	0.043706654	0.044177048	0.022590456	0.010963894	0.01393497	0.008059966	0.006217091	0.029408797	0.01655703
ZBTB42	0.09953756	0.097587851	0.000558599	0.092325245	0.016284486	0.08821205	0	0.002056277	0.069242497	0.105717156	0.004359367	0.00021116	0.02428189	0.069465873	0.050933221	0.015991894	0.110358169	2.946E-05	0.031227905	0.040564846	0.087636734	0.077823644	0	0.065709057	0.012682043	0.01641491	0.006437768	0.005023035	0.018247124	0.023125972	0.015896735	0.023538415	0.106532911	0.003436217	0.143641256	0.103413565	0.05123552	0.062353622	0.060154743	0.035476186	0.156578769	0.164907489	0.091279519	0.07469838	0.021373646	0.032967238	0.002490106	0.045286986	0.186236418
ZNF667	0.054576107	0.051183284	0.016729754	0.070392262	0.006663065	0.042306556	0.000427716	0.004217714	0.031133816	0.069812837	0.008796296	0.000194307	0.021276596	0.007376221	0.015305584	0.006977773	0.020702842	0.009226714	0.020268644	0.011152819	0.040555911	0.000680434	0.003787879	0.060550144	0	0.008913188	3.5235E-05	0.010089081	0.000135865	0.015087954	0.013594013	0	0.006663095	0.010279001	0.018966746	0.065660991	0.022020561	0.003008424	0.000346632	0.017339382	0.041016439	0.062136539	0.007312793	0.013118017	0.010256088	0.023685961	0.016456053	0.021549645	0.006994879
GLI4	0.081935826	0.047646672	0.011647137	0.093470631	0.01358976	0.073402027	0	0.005998244	0.059591654	0.06852552	0.007642666	0.000347964	0.015093939	0.050182125	0.059841629	0.019406521	0.114323106	0.011624541	0.019279661	0.026368358	0.078730085	0.031128197	0.005395946	0.090569593	0.016330605	0.022344371	0.010354349	0.048836093	0.005522821	0.026314786	0.017299107	0.019528871	0.052804993	0.01617047	0.075813376	0.074355263	0.0434681	0.021864155	0.02213383	0.009760821	0.122626113	0.081522592	0.044667157	0.047944065	0.027938148	0.042710472	0.028720292	0.092576279	0.04490004
PRDM1	0.034410072	0.051964849	0.000286249	0.05249468	0.009251042	0.050522961	0	0.007276478	0.031271069	0.043317813	0.004638062	0	0.014253009	0.044060453	0.028563273	0.005353009	0.063091378	1.4678E-05	0.015768901	0.022564572	0.03422692	0.039079181	0.000533577	0.034353441	0.00964221	0.010322909	0.00390625	0.006803551	0.015274998	0.010626717	0.01078689	0.00988519	0.056986009	0.004552352	0.068959103	0.043746835	0.030960096	0.025123464	0.033070459	0.030409695	0.078476048	0.075629541	0.042418389	0.011536979	0.018131859	0.022125474	0.019197011	0.031259728	0.023322189
EGR2	0.185186004	0.11066077	0.000845193	0.126567128	0.014593877	0.076933308	0	0.003398165	0.069411783	0.259803406	0.004974008	0.000296369	0.014944918	0.057776631	0.039359906	0.027112504	0.115461094	3.1833E-05	0.022590753	0.036354681	0.101787764	0.069563566	0.000993628	0.159815499	0.013211706	0.018199793	0.007467958	0.014300725	0.014959464	0.013297767	0.015264692	0.027649513	0.145872174	0.010491271	0.113841861	0.218303399	0.040556125	0.051502014	0.052158104	0.031799206	0.132208335	0.111690051	0.496867875	0.047271126	0.020455288	0.037798429	0.020048473	0.039645255	0.035511291
SCRT1	0.039769139	0.04737986	0	0.006794587	0.005334022	0.006133048	0.000183251	0	0.000397412	0.021329138	0.00041841	0.008494752	0	0.002088861	0.013663705	0.000195678	0.014156392	0.022915665	0.00061078	0.001994624	0.013303052	0.00716765	0.000333278	0.017846308	0.002112913	0.000570814	0.000189681	4.8477E-05	0	0.00453005	0.001136687	0.001180399	0.048245843	0.00216006	0.031028854	0.028663071	2.0886E-05	0.00122115	0.000355401	3.039E-05	0.015210147	0.019552112	0.026497161	0.006037648	0.007885329	0.005293319	0	0.002444463	0.000454925
SNAI1	0.02663392	0.021006335	0.005387092	0.0269798	0.004060852	0.019415896	0.000357398	0.000524384	0.013433552	0.027259613	0.000467727	8.7497E-05	0.004349858	0.018732719	0.018060305	0.007666099	0.023846269	9.4006E-05	0.008733624	0.012554322	0.024426086	0.015409617	0.005293375	0.022661597	0.003711952	0.006938068	0.003677723	0.010848029	0.005466337	0.00637789	0.007902164	0.005609154	0.023144205	0.003616637	0.026258902	0.026733522	0.015708532	0.008515595	0.013294372	0.00817985	0.032661201	0.023452333	0.020493809	0.016985905	0.012529656	0.011835279	0.000415899	0.020737501	0.017467249
IKZF3	0.099569519	0.088056059	0.002056318	0.123762108	0.015344236	0.097241477	0.000461184	0.000654022	0.075062657	0.116799198	0.000341915	0.000250689	0.020996788	0.077927744	0.067848228	0.020761517	0.04402068	0.006524124	0.034346103	0.046751116	0.067658558	0.068758709	0.000556286	0.092581144	0.017472905	0.021593343	0.011924092	0.018651795	0.012577152	0.02915952	0.023416179	0.029952499	0.116453528	0.008372322	0.14904225	0.13256857	0.068934508	0.056341683	0.057359317	0.028616119	0.181213564	0.138563159	0.080297089	0.07254005	0.03182095	0.045822203	0.020368499	0.066651076	0.054707554
ZNF502	0.003481333	0.003004618	0.004388059	0.001178782	0.003129	0.000796512	0	0.000339707	0.005142857	0.004731406	0.000946671	0	0.001919386	0.00218281	0.00231757	0.000895255	0.005663097	0.005091568	0.000974832	0.003574311	0.000205444	0.000152961	8.7982E-05	0.001108837	0.001062982	0.002754821	0.000380952	0.00127551	0.000670871	0.001200841	0.002366553	0	0.005380442	0.001858918	0.003340995	0.000985894	0.005302889	8.2802E-05	0.000778008	0.000117744	0.006200787	0.003860017	0.002570621	0.00594724	0.001325283	0.001532838	0.000147297	0.007451415	0.003615867
ZNF213	0.05637371	0.042335503	0.011461823	0.07814096	0.008672726	0.059354183	0	0.000433325	0.046624314	0.059341723	0.006155598	0.000153178	0.006634011	0.037428649	0.043198758	0.017175573	0.085274701	0.009596634	0.023794038	0.027419648	0.07371174	0.027645657	0.003430532	0.070047899	0.011434989	0.018161673	0.010321865	0.022683264	0.006202915	0.019787086	0.01407105	0.015264773	0.042525157	0.006552661	0.060819053	0.059311085	0.042338785	0.02079987	0.023827481	0.020014712	0.11846308	0.086153926	0.035306671	0.044785993	0.022897564	0.026160401	0.003942181	0.05588978	0.039191203
ZBTB48	0.094484591	0.126172584	0.000619591	0.092735227	0.016648738	0.107971098	0	0.01587977	0.076938642	0.110922077	0.002999471	0.000300857	0.024025699	0.077857804	0.037395975	0.011167188	0.151820014	7.3242E-05	0.023778107	0.04981491	0.083983794	0.094938909	0.000528742	0.07472225	0.01107481	0.016037386	0.007253343	0.011556372	0.018054449	0.021677315	0.018221471	0.034504691	0.11958771	0.007424224	0.162530444	0.089571412	0.061249367	0.066950159	0.066227006	0.058571907	0.199036108	0.169800382	0.097158637	0.07084484	0.021179747	0.035577673	0.007127526	0.042717447	0.046464018
ZNF524	0.049818145	0.029094563	0.000357643	0.048317047	0.007832246	0.031569236	0.00044843	0.001064396	0.028751466	0.046325381	0.004676754	0	0.005279589	0.025864805	0.024688408	0.012451947	0.055781232	0.000483694	0.013398421	0.020148791	0.049195227	0.015234418	0.001720381	0.055519736	0.007063271	0.013657562	0.006792819	0.017735462	0.007929634	0.011391684	0.010235806	0.011963706	0.024600013	0.004297657	0.033106611	0.04414312	0.010029736	0.016431082	0.018015036	0.000105603	0.049299494	0.029143301	0.020966032	0.012600715	0.018165131	0.017834675	0.000518605	0.03435301	0.020666044
KLF7	0.047058008	0.027978775	0.005149225	0.049446594	0.009411681	0.028067549	0.01	0.005650727	0.025380977	0.059079622	0.002692872	0.000154935	0.007729217	0.01721783	0.030584071	0.022925131	0.046110291	0.00210912	0.006190924	0.009359047	0.037054327	0.006585216	0.004501775	0.049173936	0.008959835	0.018110929	0.004463114	0.035695258	0.004980987	0.012176724	0.007251721	0.011337089	0.03070592	0.00655308	0.027052239	0.063811189	0.024737094	0.011093865	0.012143233	0.00669251	0.056298896	0.032224424	0.028696273	0.002770001	0.016054338	0.008987701	0.011918509	0.035322581	0.022883395
ZNF146	2.9963E-05	4.4935E-05	0.008889381	0.000433166	3.0567E-05	0	0	0	8.9917E-05	4.4935E-05	0	0	0.000761953	0	0.000852181	0	4.4947E-05	0.011859247	0	0	8.6619E-05	0	0.000923788	1.4979E-05	0.00102419	0.000689338	0	1.5123E-05	0	0	0.00141254	0	0	0.00014066	4.4931E-05	0	1.5057E-05	0	0	0	2.9959E-05	0	0.013915918	0	0	0	0	0	8.9865E-05
ZNF76	0.118349218	0.044783195	0.000207181	0.135465233	0.015801817	0.061938534	0	0.004558116	0.06467899	0.095504485	0.000221712	0.000110883	0.008077244	0.050232016	0.053241943	0.031589958	0.11749492	0.000148245	0.028612548	0.028946272	0.101702009	0.037095453	0.001273808	0.147295504	0.016972166	0.026362107	0.010640109	0.065544572	0.002755786	0.020325931	0.015929316	0.022819063	0.056936173	0.009731291	0.076569222	0.113738951	0.051103436	0.019519462	0.023991592	0.00833765	0.169155004	0.061154231	0.055653376	0.028541745	0.025382096	0.040959284	0.002342718	0.075346185	0.04749693
ZNF708	0.009139196	0.011747851	0.010068892	0.0132763	0.002970885	0.010399674	0	0.005904661	0.009007254	0.011468844	0.001584409	0.003938662	0.002629982	0.007043296	0.013960036	0.004141784	0.013783598	0	0.005485933	0.006313282	0.005462937	0.009013706	0.00222988	0.008480261	0.000264317	0.003310162	0.001462416	0.006476537	0	0.01210947	0.003806334	0.004592423	0.00799909	0.001896094	0.015512689	0.010378929	0.012209439	0.003351304	0.008408302	0.006661632	0.018536656	0.017581728	0.006465813	7.7718E-05	0.00527804	0.006847491	0.000188164	0.011475786	0.012212265
ZFP42	0.065669203	0.029745586	0.00029365	0.050920531	0.009362276	0.033088141	0.000103316	3.9314E-05	0.023748101	0.038517442	0.0002792	0	0.006286065	0.219188667	0.02625042	0.010432442	0.04785467	0.000788034	0.013356312	0.012649665	0.03816047	0.022903978	0.001308667	0.034742404	0.006927542	0.011777242	0.006343656	0.015241239	0.00621933	0.015034554	0.010924758	0.011897983	0.029528608	0.0035853	0.043668398	0.035156811	0.022920058	0.009279137	0.014414995	0.010265016	0.062988963	0.044337889	0.024403435	0.005827743	0.016714106	0.021844601	0.016141027	0.02897937	0.025902697
ZNF134	0.041585555	0.046489929	2.0828E-05	0.061185129	0.011942468	0.044304693	3.9121E-05	0	0.041193906	0.051418124	0.003095177	0.000154083	0.004621769	0.036755178	0.033422242	0.008114925	0.069094721	1.5725E-05	0.011799971	0.016079159	0.054736262	0.034758504	0.002140966	0.048261158	0.010620722	0.012603401	0.002843939	0.009309483	0.008500512	0.009094591	0.008370719	0.010748108	0.045165916	0.003253796	0.06236089	0.057783835	0.030180243	0.019857906	0.028435762	0.009276323	0.072378883	0.060816542	0.037849421	0.023192222	0.018494055	0.025828186	9.1258E-05	0.039959796	0.033143029
ZNF677	0.004849936	0.008197193	0.000822368	0.007853403	0.004124861	0.004422854	0.000137912	0.004864981	0.005033439	0.007100182	0.003362152	0.000105703	0.001966182	0.008997796	0.003918919	0.001310187	0.005865676	0	0.002463054	0.006029263	0.007489275	0.007359781	0.002139037	0.004825601	0.002265141	0.002543768	7.5455E-05	0.002900127	0.00532024	0.007437123	0.000170576	0.006526999	0.007662947	0.001991117	0.010356562	0.001662234	0.007391438	0.006743428	0.000558659	0	0.005528778	0.010270406	0.005288733	0.000992802	0.002008422	0.00324203	4.3862E-05	0.004223369	0.002728978
ZNF281	0.110069208	0.059180791	0.002760394	0.104870765	0.009436804	0.051946606	0.000123249	0.001721189	0.066346303	0.139096415	0.010263956	0.000374953	0.009330341	0.05336866	0.045412031	0.030713734	0.04539932	0.000565249	0.025104795	0.03168092	0.093242002	0.041895159	0.000717547	0.122791719	0.014684536	0.025419937	0.008582872	0.01802489	0.003992117	0.015598617	0.012672161	0.022563889	0.1379978	0.007420272	0.084067043	0.137848945	0.045243269	0.031503383	0.030844049	0.010382203	0.120587915	0.056872727	0.099066409	0.021867388	0.00243309	0.036968362	0.019661769	0.055724475	0.05333887
ZNF341	0.107421433	0.07415886	0.00119805	0.138901416	0.012664923	0.085198272	0	0.003377563	0.07989969	0.125045378	0.000842004	0	0.019330669	0.063695765	0.052390721	0.021103788	0.152917718	0	0.029709229	0.040522077	0.110523402	0.064112637	0.000442555	0.142492465	0.017430375	0.025549162	0.009207222	0.014988396	0.006721036	0.02004514	0.014428531	0.021267655	0.119432498	0.008374384	0.136815813	0.152091836	0.057530166	0.046190905	0.048606684	0.020098938	0.159735974	0.132121934	0.083973017	0.063874381	0.031619393	0.041797305	0.017205479	0.072575367	0.059834565
ZNF436	0.014386963	0.017230686	0	0.01675521	0.001821041	0.010385932	0.000159432	0.000119674	0.014886666	0.017247979	0	0	0.004100129	0.013909658	0.007288476	0.002894602	0.022157402	0	0.002706242	0.007976178	0.011684792	0.008388284	0.001964637	0.011504216	0.002735354	0.003408445	0.000832917	0.000162239	0.005400965	0.000250325	0.011179876	0	0.019349293	0.00014454	0.021294629	0.016953592	0.003765227	0.007138922	0.006604753	0.00085966	0.02537993	0.0227156	0.009405367	0.000846545	0.008842444	0.004748244	0	0.002153184	0.006769417
SP1	0.192155648	0.085842536	0.000628615	0.137609305	0.008267815	0.05881347	0.000899382	0.000987445	0.077098934	0.313558041	0.013979589	0.000299446	0.010812846	0.041897556	0.03535543	0.039894992	0.120363568	4.4198E-05	0.019592408	0.028039317	0.104481363	0.044602494	0.000730703	0.190827747	0.013557285	0.026828635	0.005678286	0.017689135	0.005176759	0.01030959	0.011349968	0.022683205	0.168773704	0.010918396	0.086494613	0.302226768	0.035892159	0.036045053	0.036040708	0.007457616	0.113499583	0.074787072	0.250588745	0.021489423	0.020181873	0.039085247	0.000337025	0.052917838	0.041583775
OSR2	0.066828486	0.081337532	0.000580034	0.101383718	0.023498406	0.105348796	0.000221779	0.000393838	0.073105811	0.094414106	0.008724943	0.000151868	0.02383183	0.07793245	0.055338375	0.008183551	0.023576458	0.000733945	0.029357557	0.040382667	0.079280981	0.081499879	0.000178654	0.064200596	0.011776587	0.010988516	0.007985165	0.002350534	0.021343374	0.022648398	0.018752856	0.024459191	0.100982807	0.002439707	0.16108404	0.098836346	0.053888569	0.069623216	0.066934595	0.052657464	0.185753944	0.202783324	0.084136752	0.084101201	0.026894723	0.036769042	0.004020994	0.051220128	0.048502532
MAZ	0.280742394	0.152386589	0.002130487	0.189603632	0.012848643	0.103543121	0	0.01306666	0.108264635	0.324827802	0.000102383	0.000248213	0.018968141	0.079440398	0.057311916	0.04813388	0.195898253	0.000208884	0.034547287	0.048245289	0.162420382	0.082195468	0.000275204	0.249800224	0.017939491	0.030344134	0.008903468	0.025050331	0.008983395	0.018112505	0.019924342	0.029621401	0.273183321	0.007033088	0.156328573	0.305791881	0.055903622	0.05025114	0.06123676	0.033699474	0.218911701	0.163678564	0.210809546	0.042369116	0.029686342	0.053303146	0.010676288	0.073663524	0.057639344
SP2	0.293914007	0.10950167	0.000103366	0.219631003	0.011660099	0.093393533	0.000368936	0.011327331	0.104598826	0.362702238	0.000240838	0.000300948	0.021162954	0.075027044	0.061434469	0.06719764	0.194405338	0.000138357	0.034489103	0.052259577	0.114141729	0.073489056	0	0.230961706	0.021188392	0.037441924	0.007683908	0.039961739	0.008466817	0.019997264	0.01900405	0.028468	0.191044606	0.005555201	0.14788742	0.37167787	0.05785124	0.053832319	0.056665012	0.022211553	0.231096165	0.140527295	0.204531658	0.061966786	0.031725283	0.0545448	0.008245268	0.07514966	0.058317452
ZNF547	0.021433887	0.020866973	0.01747449	0.027327817	0.033431662	0.028069777	0.000334113	0.002776676	0.022384972	0.021574749	0.013255814	0.004738429	0.003992016	0.022085524	0.028465542	0.002895167	0.031024177	1.5811E-05	0.008657048	0.004167784	0.020916578	0.014546953	0.001654374	0.018531173	0.007800504	0.007249814	0.001238697	0.00545522	0.006106114	0.026854763	0.00747614	0.009473963	0.016997737	0.001301067	0.027551439	0.022543897	0.028922258	0.01017389	0.004679534	0.001474275	0.028868335	0.024147556	0.013508385	0.03344652	0.010027736	0.017346579	0.018507395	0.019273974	0.015443291
MYNN	0.044385027	0.02564396	5.1273E-05	0.051754722	0.001803546	0.036289642	0	0.007549441	0.032381078	0.043288711	0.00356748	0.00011202	0.005191017	0.03278755	0.02892084	0.012501211	0.06372495	1.4675E-05	0.012728474	0.020768081	0.046714027	0.025095448	0.000711364	0.048301943	0.008870543	0.015558061	0.004744821	0.022261021	0.005987925	0.015503876	0.013857054	0.009475465	0.032024225	0.005212078	0.05036796	0.042535352	0.025598344	0.017292634	0.024260472	0.0124875	0.065931118	0.044183758	0.024579039	0.019949663	0.01328129	0.014367226	0.014490374	0.037347029	0.027419303
FEZF1	0.081711012	0.080777551	0.000590466	0.109308783	0.019112078	0.107157474	0.000257003	0.013418652	0.069942851	0.093777019	0.009571409	0.000346964	0.016922903	0.085453155	0.057255316	0.012836569	0.123587896	0.000732236	0.033333858	0.043264797	0.081171879	0.078115612	3.3909E-05	0.071755777	0.012197072	0.015555296	0.005166266	0.010384269	0.016133003	0.023940958	0.021416921	0.020257917	0.096495883	0.002787389	0.142491086	0.090545593	0.054270957	0.051530631	0.055456308	0.027662895	0.183325238	0.193610224	0.076556156	0.061697258	0.024617911	0.03536302	0.001898324	0.05402882	0.046467677
ZNF418	0.000308119	0.004868621	0.005062925	0.001526595	0.008098532	0.009920233	0	0.00027027	0.000435991	2.6017E-05	0.005466615	0.000536394	0.000805153	0.003173862	0.004532878	0	7.3099E-05	0	0.00252605	0.004632564	0.004832268	0.006201091	0.00059988	0.000408956	0.002530013	0.000536049	0.000403063	0.000118301	0.004380253	0.008263564	0.001626016	0.002970113	2.2082E-05	0.002241279	0.001582081	0	0.007004051	0.004051453	0.000581873	0.005221189	0.002858578	0.007275997	9.8331E-05	0.00703525	0.001217532	0.00285805	0.001419834	0.001972819	0.002951718
PRDM6	0.004113625	0.00364699	4.1358E-05	0.041235349	0.017653304	0.047712978	0	0.000338307	0.025264874	0.013742588	0.00415448	0	0.010366576	0.05322464	0.027770886	0.001595773	0.047311188	2.9597E-05	0.009860767	0.021001949	0.020937267	0.04914801	8.2754E-05	0.005409182	0.001157373	0.00559845	0.002584735	0.003465478	0.019385868	0.01592015	0.011686061	0.009686386	0.038376913	0	0.060243026	0.019096069	0.033253107	0.036408152	0.020473253	0.04397864	0.06720771	0.121692496	0.000610107	0.050582771	0.013072725	0.008840674	0.016287637	0.021804049	0.020676184
ZSCAN5C	0.021664861	0.025998699	0.008645071	0.046445167	0.010289543	0.043135083	0.003488741	0.006358077	0.036509207	0.034748791	0.000164278	0	0.011070155	0.033398821	0.038160211	0.006474571	0.058349252	9.2197E-05	0.015641158	0.02054189	0.042248402	0.024356524	0.000826154	0.034104501	0.009865623	0.008526188	0.002593887	0.012835473	0.006523894	0.019447706	0.013558888	0.013389711	0.0317629	0.005284867	0.051125044	0.040684855	0.034235409	0.018557537	0.023618328	0.007051146	0.058002013	0.058766826	0.027640717	0.035629365	0.020875489	0.018564618	0.011245221	0.03993588	0.029653761
ZNF543	0.026768847	0.02397083	0.000826254	0.024560092	0.005418327	0.013639791	0	0	0.017136945	0.026499217	0.000094706	5.3079E-05	8.3491E-05	0.014674478	0.012215749	0.008107112	0.032001665	7.3318E-05	0.002779129	0.009386941	0.029387681	0.01059849	0.001503283	0.027317764	0.004342971	0.010648691	0.00509684	0.007847202	0.003301617	0.006566123	0.002276867	0.007386629	0.019654721	0.003779528	0.020195305	0.023371084	0.011493384	0.003686399	0.006777718	8.8441E-05	0.023524587	0.014324529	0.014119508	0.002979516	0.012635035	0.00360036	8.5288E-05	0.020878678	0.01965924
ZNF394	0.002929997	0.000439947	0.000618536	0.000730524	0.004458548	0.002712535	0.004084014	0.001166274	0.003129059	0.003396959	0	0	0	0.003481658	0.000197433	0.000192456	0.004816956	1.8662E-05	0.001146081	0.002660901	0.003325651	0.000791986	0.00302975	0.001010697	0.000696379	0.00090036	0.000213015	0.00243811	0.001298258	0.001036269	0.000150784	0.000169488	0.000960615	0	0.005420408	0.000425411	0.002516025	0.000644745	4.0654E-05	0.013923237	0.011272142	0.011843436	0.000551511	0.000551211	0	8.0454E-05	0.000367242	0	0.001844091
KLF12	0.211113034	0.084794267	0.001517451	0.179694574	0.015580098	0.067683508	0.000143954	0.002096307	0.086987763	0.27939407	9.3334E-05	0.00010074	0.010507821	0.053971	0.048887424	0.072392991	0.151156083	4.4209E-05	0.024314592	0.031526847	0.152334796	0.043791567	0.001240044	0.243121504	0.015622794	0.042941205	0.013573125	0.040644043	0.001708516	0.007719142	0.01368153	0.022738202	0.103827941	0.011957588	0.086974723	0.292375532	0.0471287	0.028007526	0.034395321	0.008391848	0.129269599	0.085596405	0.122607063	0.035943835	0.024824711	0.047851174	0.005689207	0.072969867	0.055248619
ZNF263	0.002998501	0.000436959	2.7313E-05	0.004356919	0.001381693	0.001578947	0.016949153	0.005067941	0.000372835	0.00238629	0.000290332	0	0.005780347	0	0.000394205	0.000347947	0.001684182	2.1928E-05	0	0.001180638	0.00248111	0.000384096	0.001752336	0.001558143	0	0	0.00164646	0.003577818	0	0	0	0	0.013082156	0.000992215	0.000566332	0.006146968	0.001077369	0.001099419	0.000306877	0	0.001342642	0.000861995	0.003321835	0.000224624	0.000122436	0.000708438	0	0	0.003149606
ZNF449	0.020669602	0.018041029	0.000164038	0.019025118	0.007013837	0.010162514	0.00022269	0.000777303	0.015108671	0.022490655	0.004701179	6.8927E-05	0.007792621	0.011825676	0.008857184	0.005008497	0.022546358	0.037469297	0.007654836	0.007494647	0.017417553	0.006513593	0.001191363	0.018672869	0.005964109	0.008086253	0.003441278	0.005778873	0.015062174	0.006084762	0.004506254	0.014137695	0.015884477	0.003341688	0.022227335	0.021759763	0.010914978	0.009917071	0.019764752	0.003230886	0.027538755	0.028551911	0.01490162	0.017782646	0.008324533	0.006627708	0.002262017	0.012098068	0.012773723
ZNF98	0.007078067	0.021207756	0.002766147	0.013363614	1.373E-05	0.00594927	0.000107887	0.001088929	1.3939E-05	5.5882E-05	0.025	0	0.005247169	0.013541786	0.004415218	0	0.016819396	0.001179894	0	0.010969087	0.006524326	0.019336575	1.3796E-05	0.009532183	0.00052687	0	0.000803037	0.002349999	0	0.001257862	0.002455678	0.000888494	0.01093556	0.002110737	0.022386734	0.010314821	0	8.1766E-05	8.1666E-05	0.023798221	0.019353784	0.029234203	0.011549443	0	0.001611604	0	0	0.002352906	0.009089936
ZNF8	0.024708198	0.024838737	0.040477817	0.04239125	0.016949865	0.029801082	0	0.003205028	0.028348758	0.034685496	0.011874125	0.000149723	0	0.023626986	0.028404084	0.00686556	0.015796247	0.039034525	0.019897763	0.012420181	0.033021059	0.025878124	0.000119904	0.027428486	0.006949308	0.009854978	0.00065211	0.012802878	0.010506396	0.020992225	0.005190678	0.014091557	0.029789932	0.002136491	0.042879308	0.033488018	0.03502994	0.016073256	0.024652448	0.014082764	0.042477809	0.051047247	0.024113641	0.037744649	0.01264076	0.018876854	0.015996301	0.022397952	0.015243343
ZNF784	0.061942316	0.034862548	0.012776366	0.082321613	0.011350173	0.057791259	0	0.006504702	0.040283845	0.053995235	0.008554985	0.003511375	0.002391087	0.045376893	0.049630412	0.015139244	0.088861442	0.011419863	0.011916481	0.024857536	0.077543394	0.027820955	0.004515805	0.068967802	0.012749004	0.020871731	0.008993519	0.041846213	0.006270379	0.025435074	0.015731625	0.010088192	0.038532287	0.013615455	0.063244182	0.057747126	0.027094784	0.016917065	0.024352278	0.012138635	0.125180723	0.09097192	0.031468959	0.034317444	0.024750773	0.031266788	0.01719697	0.074767992	0.040704248
ZNF554	0.098308229	0.095123939	0.010320512	0.114598639	0.008997876	0.110623692	0.004747755	0.012962963	0.0837283	0.125136053	0.03409039	0.000111732	0.020978464	0.090967029	0.064663644	0.012729665	0.118461952	0	0.045200486	0.044861846	0.089292505	0.085096027	0.002699784	0.067834089	0.013301032	0.014586351	0.003832839	0.010707626	0.020858838	0.023576747	0.019662676	0.03710254	0.105452164	0.006243172	0.170878554	0.115355251	0.07297587	0.068067829	0.066146661	0.054656796	0.186755592	0.174119221	0.09547668	0.088333333	0.021674825	0.052243787	0.037655758	0.055104461	0.04435513
ZNF354A	0.000619963	0.000185684	0.001043978	0.00064695	0.00433832	0.014944198	0	0.002657005	0.000279408	9.2447E-05	0	0	0.000667811	0.000852969	0.009263344	0.000223714	0.002535773	0	4.8058E-05	0.001015885	0	9.563E-05	0.000177746	0.006769857	0.000536481	0.005301864	0.004478916	0.003022916	0.004514433	0.00489919	0.0039373	0.004803074	9.4038E-05	0	0.004399925	0.00055213	0.013431583	0.006030584	0.004061171	0	0.017896269	0.012351016	0.002623966	0.009845037	9.41E-05	0.003156917	0.000142857	0.003112538	0.000463865
ZNF184	0.008117786	0.009816336	0.009449929	0.00777172	0.022864701	0.015767962	0.004357357	0.001954777	0.004926108	0.010948765	0.014861996	0.002491565	0	0.012381255	0.014209062	0.006246912	0.01098304	7.359E-05	0.002953544	0.003740153	0.005425079	0.009120459	0.007699044	0.002054756	0.002033637	0.001442539	0.001980198	0.00882877	0.005953306	0.012010238	0	0.000912043	0.009089844	0.001805054	0.01750254	0.009344343	0.013808724	0.008661522	0.008873677	0.007278009	0.015682242	0.013922779	0.00951474	0.015517017	0.005084942	0.009299477	0.010200047	0.011262509	0.011955786
GTF3A	0.008067067	0.010964401	0.000832928	0.007813411	0.004145907	0.009410327	0.002251689	0	0.010422812	0.01138647	0.000301689	0.000356579	0.002878158	0.004202878	0.002399389	0.002728099	0.014665286	0.00018953	0.000884956	0.004606672	0.009874199	0.006889995	0.008254322	0.011541073	0.005846177	0.005147106	0.000613999	0.008374116	0.001795526	0.003556295	0.004862237	0.002933563	0.009138135	0.001544799	0.005550922	0.010407181	0.006133672	0.005515517	0.003018623	0.00190215	0.010567413	0.005516746	0.006975116	0.002298851	0.008320361	0.00728003	0.001295616	0.010851773	0.011579557
GLIS1	0.155697249	0.137736891	2.1011E-05	0.113758735	0.021130043	0.095002979	0.000301841	0.006302795	0.088520942	0.165257928	4.0238E-05	0	0.017584098	0.071808628	0.044387187	0.020960679	0.127275277	1.4737E-05	0.029181607	0.043449588	0.104208417	0.084000939	0.00047041	0.111198478	0.015616612	0.019649907	0.006432085	0.014975235	0.017473473	0.016851012	0.018275445	0.031975132	0.138727562	0.011759073	0.139100901	0.153648278	0.050772737	0.08603935	0.070415593	0.038055254	0.150058994	0.158588245	0.157808468	0.064135134	0.024808171	0.04077794	0.025746877	0.045498881	0.041934574
ZNF384	0.016761114	0.032176731	2.0913E-05	0.006458889	0.006365741	0.020523538	0.007208551	0.018111846	0.010866216	0.012537497	0	4.9955E-05	0.000707983	0.015406068	0.003305642	0.000921907	0.009762668	1.4933E-05	0.000101087	0.01177547	0.004897945	0.028332429	0.001605248	0.001924624	0.000244302	0.001244969	0.002354615	0.003095695	0.247719017	0.003409525	0.00885801	0.013804389	0.012350127	0.001026246	0.019657039	0.008436394	0.004784031	0.04465663	0.055121343	0.038173348	0.021950952	0.043264542	0.014302066	0.011864239	0.005189014	0.005052077	0.002658396	0.004513746	0.00349345
KLF1	0.162507455	0.093012614	4.3057E-05	0.151125898	0.018267794	0.079519107	0.000285819	0.007982411	0.08866987	0.292023475	6.0272E-05	9.8888E-05	0.013408974	0.057897872	0.047428113	0.038999955	0.138147488	3.0116E-05	0.02612831	0.035552526	0.121286722	0.044662357	0.000484262	0.158226429	0.013053865	0.027917241	0.004982348	0.023161161	0.008915381	0.012572162	0.009536275	0.024485857	0.13625179	0.011138001	0.11371597	0.302274852	0.047054582	0.048710784	0.049753441	0.006420372	0.150219615	0.103249499	0.171726128	0.048880546	0.027939071	0.045835137	0.022796011	0.055221156	0.050121362
ZSCAN30	0.026265629	0.017885196	0.00251761	0.037828869	0.011570937	0.031744429	0.001099781	0.006647683	0.029131838	0.024384271	0.00373902	0.000298582	0.002424942	0.020746615	0.019181794	0.015848353	0.048433272	0.006849168	0.012956985	0.011026973	0.037653874	0.009480337	0.005150555	0.029624306	0.008414034	0.011358221	0.01128266	0.020074187	0.003955725	0.015317287	0.008250635	0.012018592	0.019382116	0.013233005	0.030386523	0.022898426	0.014105201	0.01257643	0.014266931	0.007755402	0.049424697	0.037766497	0.016454449	0.008078456	0.016289494	0.013520739	0.00553688	0.028342806	0.026692708
ZNF594	0.042387733	0.028628165	0.006352314	0.045347112	0.008501955	0.024083328	0.003355705	0.003643208	0.03251305	0.041523208	0.000160917	9.9453E-05	0.004082761	0.022335359	0.029754626	0.016977929	0.057192931	0.003440089	0.01528975	0.012842228	0.046897205	0.018737801	0.002671416	0.048012826	0.00676415	0.015306533	0.012786361	0.015579207	0.003946845	0.016357113	0.01232119	0.014388489	0.036	0.009036939	0.02655793	0.041846582	0.028128996	0.011837932	0.017998464	0.004898115	0.047457253	0.025498865	0.025827668	0.028475973	0.022257372	0.021639475	0.00563345	0.043230944	0.028786421
ZIM3	0.001104631	0.022504638	0.000485394	0.00085607	0.000212982	0.026635592	0	7.4383E-05	0	2.2187E-05	0	0	0	0.011705747	0.000227164	0	0.0001112	0	0.007630427	0.008126809	0.000143914	0.017425176	0	2.2247E-05	0.000944138	0.001052816	0.002364584	0.00012021	0.013523042	6.9901E-05	0.000133035	0.001441401	0.020751019	0	0.029197005	0	0.000404519	0.016680422	0.017862014	0.018825853	0.029997021	0.030269971	0.019562493	0.001416327	0	0	0.002289476	0	2.2203E-05
ZNF260	0.011297445	0.014039855	0.019762989	0.035363026	0.005021921	0.022530925	0	0.000178699	0.029473099	0.048066027	0.006047104	0	0.001824818	0.004149033	0.028506967	0.006375475	0.021335603	0.02057668	0.012527964	0.015878989	0.026522066	0.029328885	0.0009995	0.005270129	0.006850293	0.008935282	0.003977803	0.009228188	0.004231257	0.011190753	0.008285658	0.016359534	0.029478301	0.007204508	0.031182645	0.048648649	0.026285144	0.021032063	0.030625203	0.01598875	0.030892694	0.048463629	0.005994032	0.016960775	0.01928702	0.0233315	0.009017043	0.018452187	0.0184366
PATZ1	0.18165374	0.078197046	0.008027653	0.139236657	0.014596767	0.060626809	0.00041806	0.006382361	0.082975912	0.201593299	0.015423713	4.9717E-05	0.012334156	0.043452938	0.051856377	0.053516986	0.150374594	3.0476E-05	0.026900773	0.02663003	0.141892597	0.035099881	0.000552219	0.216358425	0.01599854	0.042801758	0.014026651	0.03043199	0.002693229	0.015886485	0.014312917	0.025366063	0.112413832	0.010904711	0.07869509	0.193953671	0.048786546	0.029634955	0.033239192	0.008448147	0.12269104	0.077586847	0.126543028	0.037026817	0.025465984	0.050035779	0.001993205	0.080767043	0.061666597
ZNF610	0.112130578	0.065514617	0.047163786	0.117581055	0.041590214	0.114444991	4.8816E-05	0.009976273	0.080941974	0.093552755	0.025222958	5.3356E-05	0.008259846	0.054393578	0.06742157	0.018208691	0.13559163	0.014665179	0.043419046	0.032578813	0.100832992	0.040837137	0.003591739	0.110015408	0.020878686	0.024084448	0.008559671	0.033028721	0.006990519	0.045679431	0.016830797	0.028011532	0.06396182	0.012105984	0.082985282	0.096403849	0.077788353	0.025644972	0.028272299	0.015447935	0.152319813	0.099247448	0.057249653	0.046022144	0.028157683	0.053889764	0.037556253	0.0763413	0.048646462
ZNF18	0.032534116	0.006797064	0.000169194	0.064100483	0.014321102	0.06583695	0	0.001345895	0.043441776	0.052319669	4.0186E-05	0	0.007280371	0.049622205	0.044724928	0.010675813	0.08022043	1.4786E-05	0.027876529	0.025729584	0.056756329	0.042160069	0.00048052	0.046588275	0.011511216	0.013460963	0.002869846	0.011956755	0.014296258	0.02097594	0.01376917	0.018869231	0.050982582	0.003630539	0.083261825	0.060418131	0.047016989	0.033823948	0.042728266	0.021713511	0.094211051	0.089182963	0.042946247	0.04809717	0.020883734	0.027934666	0.020124266	0.049936807	0.035586718
ZBTB6	0.078071979	0.063832262	0.000762311	0.081707277	0.008951154	0.06314834	0	0.001994646	0.05538036	0.078621667	0.001782425	0.000354036	0.013262279	0.053865408	0.042091596	0.00933061	0.093524582	0.000416134	0.023064554	0.040761411	0.067387825	0.059419811	0.000727626	0.073409663	0.011979635	0.010254001	0.13129301	0.01046634	0.019020317	0.015670403	0.01147578	0.017483012	0.069521457	0.00565371	0.090931574	0.078869325	0.039165263	0.05830267	0.051664886	0.028962672	0.108061501	0.097359626	0.057362977	0.048627265	0.021121922	0.029629259	0.000521354	0.045633246	0.033981281
ZNF382	0.061104731	0.000899705	0.032217181	0.000139772	0.000955256	0.024364279	0	0	0.011313806	0.000178134	0.001110905	0	6.3898E-05	0.00452147	0.030833116	0.001036986	0.005031542	0.028657169	0.032207521	0.005204815	0.008585626	8.915E-06	0	0	0.012361616	9.34E-06	0.002277339	0.002067565	0	0.01879616	0.011914601	0.00733651	2.7079E-05	0.007368046	0.036449426	0	0.033426184	0.001312198	0.000172901	0	0.023879281	0.037803171	0.000184206	0.032529638	8.929E-06	0.036040527	0.010474332	0.021135381	0.009415854
ZBTB14	0.282068007	0.103399398	0.007032028	0.166765741	0.015068676	0.071372885	0	0.005631027	0.097880407	0.207199702	0.000340116	0.000200924	0.01364052	0.055193576	0.050866767	0.047029194	0.207337226	0.000469773	0.028923456	0.032332924	0.179162519	0.047068745	0.000194932	0.65986664	0.020496755	0.042293983	0.010466583	0.041526573	0.003278046	0.014008501	0.01496363	0.0245103	0.108469804	0.011413168	0.098626717	0.20413233	0.050407476	0.031758544	0.037937329	0.003100466	0.156999629	0.093480395	0.141623372	0.048650979	0.024043264	0.04868603	0.017689807	0.100098985	0.060424119
ZNF280A	0.042156567	0.007374056	0.10045045	0.067179416	0.073685431	0.124384293	8.7964E-05	0.013383131	0.063800239	0.073025074	0.034702469	0.054595055	0.015226977	0.045689509	0.072462675	0.014818504	0.05315626	0.028811616	0.0341436	0.017392893	0.030266867	0.003490526	0.004171201	0.064493444	0.017781885	0.013372712	0.003601896	0.015954709	0.019032514	0.058453473	0.014753903	0.02051438	0.039531917	0.009601317	0.034891313	0.070941497	0.07219242	0.011043794	0.001429031	0.001001748	0.059259413	0.069761856	0.054092542	0.067460437	0.013763121	0.060864659	0.051765267	0.046776097	0.023780855
ZNF317	0	0	0.03072692	0.052445437	0.010627502	0.065912743	0	0.003080286	0.031249258	0	0.000912492	0.000152315	0.001207905	0.004569961	0.025764842	0.000403326	0.000107109	0	0.022225203	0.013399665	0.000192454	0.047314768	0	0	0.00951728	2.2258E-05	0.001405496	0.001834673	0.02571504	0.013822626	2.483E-05	0.000204336	9.585E-06	0	0.019479447	0.000309469	0.02874373	4.9378E-05	0.026265268	0.036072826	0.070278479	0.027543646	9.603E-06	0.035611449	0.009760934	0.024547918	0.016725667	0.001420062	0.018213403
ZSCAN29	0.011214185	0.005645879	0.008256351	0.012348713	0.006900359	0.007498438	0.000908884	0.003901401	0.01455561	0.007380861	0.003357958	0	0.01843318	0.007010108	0.011446203	0.006614303	0.024678246	0.004146083	0.007871433	0.009525871	0.020159151	0.002003205	0.00330033	0.013763212	0.001458096	0.008629746	0.00249066	0.026239067	0.00173913	0.008854455	0.009784173	0.004735181	0.010675109	0.004769001	0.013388069	0.010307132	0.007682698	0.006827426	0.007289916	7.1171E-05	0.024475524	0.019886545	0.006494088	0.006136099	0.008270435	0.005302938	0.003947965	0.020192384	0.00848621
[truncated: 82 more columns]
